# Supplementary material for: Jointly Inferring the Dynamics of Population Size and Sampling Intensity from Molecular Sequences
Source: Mol Biol Evol. 2020 Jan 31;37(8):2414–29. doi: 10.1093/molbev/msaa016 (PMC7403618; doi:10.1093/molbev/msaa016)
Supplement: msaa016_Supplementary_Data [file msaa016_supplementary_data.zip]

Archive with 7 entries (6 files):
- msaa016-suppl-data/
- msaa016-suppl-data/cpl-natbib.sty
- msaa016-suppl-data/crop.sty
- msaa016-suppl-data/MBE.cls
- msaa016-suppl-data/natbib.bst
- msaa016-suppl-data/pref.bib
- msaa016-suppl-data/pref_supplement.pdf
