# Supplementary material for: Jointly Inferring the Dynamics of Population Size and Sampling Intensity from Molecular Sequences
Source: Mol Biol Evol. 2020 Jan 31;37(8):2414–29. doi: 10.1093/molbev/msaa016 (PMC7403618; doi:10.1093/molbev/msaa016)
Supplement: msaa016_Supplementary_Data [file msaa016_supplementary_data.zip › msaa016-suppl-data/pref.bib]

%% This BibTeX bibliography file was created using BibDesk.
%% http://bibdesk.sourceforge.net/

%% Created for Kris Parag at 2019-11-08 17:11:16 +0000 


%% Saved with string encoding Unicode (UTF-8) 


@article{Rothenberg1971,
	Author = {Rothenberg, T},
	Date-Added = {2019-11-08 17:07:45 +0000},
	Date-Modified = {2019-11-08 17:10:44 +0000},
	Journal = {Econometrica},
	Number = {3},
	Pages = {577-91},
	Title = {{Identification in Parametric Models}},
	Volume = {39},
	Year = {1971}}

@article{Parag2018,
	Author = {Parag, K and Pybus, O},
	Date-Added = {2019-06-12 13:52:21 +0100},
	Date-Modified = {2019-07-17 21:34:47 +0100},
	Journal = {Bioinformatics},
	Number = {21},
	Pages = {3638-45},
	Title = {Exact {B}ayesian {I}nference for {P}hylogenetic {B}irth-death {M}odels},
	Volume = {34},
	Year = {2018}}

@article{Parag2019a,
	Author = {Parag, K and Pybus, O},
	Date-Added = {2019-06-12 13:52:21 +0100},
	Date-Modified = {2019-11-08 17:11:16 +0000},
	Journal = {Syst. Biol},
	Number = {5},
	Pages = {730-43},
	Title = {Robust {D}esign for {C}oalescent {M}odel {I}nference},
	Volume = {68},
	Year = {2019}}

@book{Snyder1991,
	Author = {Snyder, D and Miller, M},
	Date-Added = {2015-05-26 10:23:20 +0000},
	Date-Modified = {2018-08-16 11:56:51 +0100},
	Edition = {2},
	Publisher = {Springer-Verlag},
	Title = {Random {P}oint {P}rocesses in {T}ime and {S}pace},
	Year = {1991}}

@article{Viboud2018,
	Author = {Viboud, C and Sun, K and Gaffey, R and others},
	Date-Added = {2018-12-05 00:02:34 +0000},
	Date-Modified = {2018-12-05 00:04:01 +0000},
	Journal = {Epidemics},
	Pages = {13-21},
	Title = {The {R}{A}{P}{I}{D}{D} {E}bola {F}orecasting {C}hallenge: {S}ynthesis and {L}essons {L}earnt},
	Volume = {22},
	Year = {2018}}

@article{Stadler2013,
	Author = {Stadler, T and Kuhnert, D and Bonhoeffer, S and others},
	Date-Added = {2015-03-27 15:38:34 +0000},
	Date-Modified = {2019-06-27 14:45:12 +0100},
	Journal = {PNAS},
	Number = {1},
	Pages = {228-33},
	Title = {Birth-death {S}kyline {P}lot reveals {T}emporal {C}hanges of {E}pidemic {S}pread in {H}{I}{V} and {H}epatitis {C} {V}irus (HCV)},
	Volume = {110},
	Year = {2013},
	Bdsk-File-1 = {YnBsaXN0MDDSAQIDBFxyZWxhdGl2ZVBhdGhZYWxpYXNEYXRhXxBYLi4vLi4vLi4vRHJvcGJveC9ab29sb2d5MjAxNS9NaWNoYWVsbWFzIHRlcm0vUGFwZXJzL0JpcnRoIGRlYXRoL3ByaW50ZWQvc3RhZGxlcl8yMDEzLnBkZk8RAgQAAAAAAgQAAgAADE1hY2ludG9zaCBIRAAAAAAAAAAAAAAAAAAAANB4CZpIKwAAAPT4ahBzdGFkbGVyXzIwMTMucGRmAAAAAAAAAAAAAAAAAAAAAAAAAAAAAAAAAAAAAAAAAAAAAAAAAAAAAAAAAAAAAAAA9Phz0o28CQAAAAAAAAAAAAMABwAACSAAAAAAAAAAAAAAAAAAAAAHcHJpbnRlZAAAEAAIAADQeAmaAAAAEQAIAADSjbwJAAAAAQAgAPT4agD0+GAA4OLsAJ5EGACC5gIAKIEkAChStwACZvsAAgBvTWFjaW50b3NoIEhEOlVzZXJzOgBrcmlzOgBEcm9wYm94OgBab29sb2d5MjAxNToATWljaGFlbG1hcyB0ZXJtOgBQYXBlcnM6AEJpcnRoIGRlYXRoOgBwcmludGVkOgBzdGFkbGVyXzIwMTMucGRmAAAOACIAEABzAHQAYQBkAGwAZQByAF8AMgAwADEAMwAuAHAAZABmAA8AGgAMAE0AYQBjAGkAbgB0AG8AcwBoACAASABEABIAWlVzZXJzL2tyaXMvRHJvcGJveC9ab29sb2d5MjAxNS9NaWNoYWVsbWFzIHRlcm0vUGFwZXJzL0JpcnRoIGRlYXRoL3ByaW50ZWQvc3RhZGxlcl8yMDEzLnBkZgATAAEvAAAVAAIAC///AAAACAANABoAJAB/AAAAAAAAAgEAAAAAAAAABQAAAAAAAAAAAAAAAAAAAoc=}}

@article{Gattepaille2016,
	Author = {Gattepaille, L and Torsten, G and Jakobsson, M},
	Date-Added = {2017-10-27 14:27:31 +0000},
	Date-Modified = {2017-10-27 14:29:40 +0000},
	Journal = {Genetics},
	Pages = {1191-206g},
	Title = {Inferring {P}ast {E}ffective {P}opulation {S}ize from {D}istributions of {C}oalescent {T}imes},
	Volume = {204},
	Year = {2016},
	Bdsk-File-1 = {YnBsaXN0MDDSAQIDBFxyZWxhdGl2ZVBhdGhZYWxpYXNEYXRhXxBWLi4vLi4vLi4vWm9vbG9neTIwMTgvTWljaGFlbG1hcyBUZXJtL1BhcGVycy9za3lsaW5lIGFuZCBsaS1kdXJiaW4vZ2F0dGVwYWlsbGVfMjAxNi5wZGZPEQHmAAAAAAHmAAIAAAxNYWNpbnRvc2ggSEQAAAAAAAAAAAAAAAAAAAAAAAAAQkQAAf////8UZ2F0dGVwYWlsbGVfMjAxNi5wZGYAAAAAAAAAAAAAAAAAAAAAAAAAAAAAAAAAAAAAAAAAAAAAAAAAAAAAAAAA/////wAAAAAAAAAAAAAAAAADAAUAAAogY3UAAAAAAAAAAAAAAAAAFXNreWxpbmUgYW5kIGxpLWR1cmJpbgAAAgBqLzpVc2VyczprcmlzOkRlc2t0b3A6Wm9vbG9neTpab29sb2d5MjAxODpNaWNoYWVsbWFzIFRlcm06UGFwZXJzOnNreWxpbmUgYW5kIGxpLWR1cmJpbjpnYXR0ZXBhaWxsZV8yMDE2LnBkZgAOACoAFABnAGEAdAB0AGUAcABhAGkAbABsAGUAXwAyADAAMQA2AC4AcABkAGYADwAaAAwATQBhAGMAaQBuAHQAbwBzAGgAIABIAEQAEgBoVXNlcnMva3Jpcy9EZXNrdG9wL1pvb2xvZ3kvWm9vbG9neTIwMTgvTWljaGFlbG1hcyBUZXJtL1BhcGVycy9za3lsaW5lIGFuZCBsaS1kdXJiaW4vZ2F0dGVwYWlsbGVfMjAxNi5wZGYAEwABLwAAFQACAAv//wAAAAgADQAaACQAfQAAAAAAAAIBAAAAAAAAAAUAAAAAAAAAAAAAAAAAAAJn}}

@book{Kay1993,
	Author = {Kay, S},
	Date-Added = {2017-09-06 08:33:25 +0000},
	Date-Modified = {2017-09-06 08:40:46 +0000},
	Publisher = {Prentice Hall},
	Title = {Fundamentals of {S}tatistical {S}ignal {P}rocessing: {E}stimation {T}heory},
	Year = {1993}}

@article{Baele2017,
	Author = {Baele, G and Suchard, M and Rambaut, A and others},
	Date-Added = {2018-11-29 15:03:21 +0000},
	Date-Modified = {2019-07-17 21:33:57 +0100},
	Journal = {Syst. Biol},
	Number = {1},
	Pages = {e47-65},
	Title = {Emerging {C}oncepts of {D}ata {I}ntegration in {P}athogen {P}hylodynamics},
	Volume = {66},
	Year = {2017}}

@article{Bouckaert2014,
	Author = {Bouckaert, R and Heled, J and Kuhnert, D and others},
	Date-Added = {2018-11-29 15:03:21 +0000},
	Date-Modified = {2018-11-29 15:04:43 +0000},
	Journal = {PLoS Comp. Biol},
	Number = {10},
	Pages = {e1003537},
	Title = {B{E}{A}{S}{T} 2: {A} {S}oftware {P}latform for {B}ayesian {E}volutionary {A}nalysis},
	Volume = {4},
	Year = {2014}}

@article{Hall2016,
	Author = {Hall, M and Woolhouse, M and Rambaut, A},
	Date-Added = {2017-06-13 18:56:50 +0000},
	Date-Modified = {2017-06-13 19:23:37 +0000},
	Journal = {Virus Evol},
	Number = {1},
	Title = {The {E}ffects of {S}ampling {S}trategy on the {Q}uality of {R}econstruction of {V}iral {P}opulation {D}ynamics using {B}ayesian {S}kyline {F}amily {C}oalescent {M}ethods: {A} {S}imulation {S}tudy},
	Volume = {2},
	Year = {2016}}

@article{Pybus2009,
	Author = {Pybus, O and Rambaut, A},
	Date-Added = {2018-11-28 19:39:44 +0000},
	Date-Modified = {2018-11-28 19:42:08 +0000},
	Journal = {Nat. Rev Gen},
	Pages = {240-50},
	Title = {Evolutionary {A}nalysis of the {D}ynamics of {V}iral {I}nfectious {D}isease},
	Volume = {10},
	Year = {2009}}

@article{Kingman1982b,
	Author = {Kingman, J},
	Date-Added = {2015-05-22 11:07:04 +0000},
	Date-Modified = {2015-05-22 11:13:09 +0000},
	Journal = {J. Appl. Prob},
	Pages = {27-43},
	Title = {On the {G}enealogy of {L}arge {P}opulations},
	Volume = {19},
	Year = {1982},
	Bdsk-File-1 = {YnBsaXN0MDDSAQIDBFxyZWxhdGl2ZVBhdGhZYWxpYXNEYXRhXxA5Li4vLi4vLi4vLi4vLi4vTWlzYy9UbyByZWFkLzIwMTUvU3VtbWVyL2tpbmdtYW5fMTk4MmIucGRmTxEBfAAAAAABfAACAAAMTWFjaW50b3NoIEhEAAAAAAAAAAAAAAAAAAAAAAAAAEJEAAH/////EWtpbmdtYW5fMTk4MmIucGRmAAAAAAAAAAAAAAAAAAAAAAAAAAAAAAAAAAAAAAAAAAAAAAAAAAAAAAAAAAAAAP////8AAAAAAAAAAAAAAAAABQAFAAAKIGN1AAAAAAAAAAAAAAAAAAZTdW1tZXIAAgA/LzpVc2VyczprcmlzOkRlc2t0b3A6TWlzYzpUbyByZWFkOjIwMTU6U3VtbWVyOmtpbmdtYW5fMTk4MmIucGRmAAAOACQAEQBrAGkAbgBnAG0AYQBuAF8AMQA5ADgAMgBiAC4AcABkAGYADwAaAAwATQBhAGMAaQBuAHQAbwBzAGgAIABIAEQAEgA9VXNlcnMva3Jpcy9EZXNrdG9wL01pc2MvVG8gcmVhZC8yMDE1L1N1bW1lci9raW5nbWFuXzE5ODJiLnBkZgAAEwABLwAAFQACAAv//wAAAAgADQAaACQAYAAAAAAAAAIBAAAAAAAAAAUAAAAAAAAAAAAAAAAAAAHg}}

@article{Pybus2000,
	Author = {Pybus, O and Rambaut, A and Harvey, P},
	Date-Added = {2015-05-19 09:38:30 +0000},
	Date-Modified = {2015-05-19 09:41:18 +0000},
	Journal = {Genetics},
	Pages = {1429-37},
	Title = {An {I}ntegrated {F}ramework for the {I}nference of {V}iral {P}opulation {H}istory from {R}econstructed {G}enealogies},
	Volume = {155},
	Year = {2000},
	Bdsk-File-1 = {YnBsaXN0MDDSAQIDBFxyZWxhdGl2ZVBhdGhZYWxpYXNEYXRhXxB1Li4vLi4vLi4vLi4vLi4vRG9jdW1lbnRzL094Zm9yZC9ab29sb2d5MjAxNS9MZW50IHRlcm0vUGFwZXJzL1NreWxpbmUgYW5kIHN0cnVjdHVyZWQgY29hbGVzY2VudC9wcmludGVkL3B5YnVzXzIwMDAucGRmTxEB4AAAAAAB4AACAAAMTWFjaW50b3NoIEhEAAAAAAAAAAAAAAAAAAAAAAAAAEJEAAH/////DnB5YnVzXzIwMDAucGRmAAAAAAAAAAAAAAAAAAAAAAAAAAAAAAAAAAAAAAAAAAAAAAAAAAAAAAAAAAAAAAAAAP////8AAAAAAAAAAAAAAAAABQAIAAAKIGN1AAAAAAAAAAAAAAAAAAdwcmludGVkAAACAHMvOlVzZXJzOmtyaXM6RG9jdW1lbnRzOk94Zm9yZDpab29sb2d5MjAxNTpMZW50IHRlcm06UGFwZXJzOlNreWxpbmUgYW5kIHN0cnVjdHVyZWQgY29hbGVzY2VudDpwcmludGVkOnB5YnVzXzIwMDAucGRmAAAOAB4ADgBwAHkAYgB1AHMAXwAyADAAMAAwAC4AcABkAGYADwAaAAwATQBhAGMAaQBuAHQAbwBzAGgAIABIAEQAEgBxVXNlcnMva3Jpcy9Eb2N1bWVudHMvT3hmb3JkL1pvb2xvZ3kyMDE1L0xlbnQgdGVybS9QYXBlcnMvU2t5bGluZSBhbmQgc3RydWN0dXJlZCBjb2FsZXNjZW50L3ByaW50ZWQvcHlidXNfMjAwMC5wZGYAABMAAS8AABUAAgAL//8AAAAIAA0AGgAkAJwAAAAAAAACAQAAAAAAAAAFAAAAAAAAAAAAAAAAAAACgA==}}

@article{Parag2017a,
	Author = {Parag, K and Pybus, O},
	Date-Added = {2017-04-09 13:29:51 +0000},
	Date-Modified = {2017-04-09 13:31:30 +0000},
	Journal = {J. Theor. Biol},
	Pages = {153-67},
	Title = {Optimal {P}oint {P}rocess {F}iltering and {E}stimation of the {C}oalescent {P}rocess},
	Year = {2017},
	Bdsk-File-1 = {YnBsaXN0MDDSAQIDBFxyZWxhdGl2ZVBhdGhZYWxpYXNEYXRhXxA7Li4vLi4vLi4vQm9va3MsIG5vdGVzIGFuZCBhZG1pbi9QdWJsaWNhdGlvbnMvcGFyYWdfMjAxNy5wZGZPEQGcAAAAAAGcAAIAAAxNYWNpbnRvc2ggSEQAAAAAAAAAAAAAAAAAAAAAAAAAQkQAAf////8OcGFyYWdfMjAxNy5wZGYAAAAAAAAAAAAAAAAAAAAAAAAAAAAAAAAAAAAAAAAAAAAAAAAAAAAAAAAAAAAAAAAA/////wAAAAAAAAAAAAAAAAADAAMAAAogY3UAAAAAAAAAAAAAAAAADFB1YmxpY2F0aW9ucwACAE8vOlVzZXJzOmtyaXM6RGVza3RvcDpab29sb2d5OkJvb2tzLCBub3RlcyBhbmQgYWRtaW46UHVibGljYXRpb25zOnBhcmFnXzIwMTcucGRmAAAOAB4ADgBwAGEAcgBhAGcAXwAyADAAMQA3AC4AcABkAGYADwAaAAwATQBhAGMAaQBuAHQAbwBzAGgAIABIAEQAEgBNVXNlcnMva3Jpcy9EZXNrdG9wL1pvb2xvZ3kvQm9va3MsIG5vdGVzIGFuZCBhZG1pbi9QdWJsaWNhdGlvbnMvcGFyYWdfMjAxNy5wZGYAABMAAS8AABUAAgAL//8AAAAIAA0AGgAkAGIAAAAAAAACAQAAAAAAAAAFAAAAAAAAAAAAAAAAAAACAg==}}

@article{Volz2014,
	Author = {Volz, E and Frost, S},
	Date-Added = {2016-11-15 14:44:24 +0000},
	Date-Modified = {2016-11-15 14:46:24 +0000},
	Journal = {J. R. Soc. Interface},
	Number = {20140945},
	Title = {Sampling through {T}ime and {P}hylodynamic {I}nference with {C}oalescent and {B}irth--death {M}odels},
	Volume = {11},
	Year = {2014},
	Bdsk-File-1 = {YnBsaXN0MDDSAQIDBFxyZWxhdGl2ZVBhdGhZYWxpYXNEYXRhXxBPLi4vLi4vLi4vWm9vbG9neTIwMTUvU3VtbWVyIHRlcm0vUGFwZXJzL1NlcmlhbCBjb2FsZXNjZW50L3ByaW50ZWQvdm9sel8yMDE0LnBkZk8RAb4AAAAAAb4AAgAADE1hY2ludG9zaCBIRAAAAAAAAAAAAAAAAAAAAAAAAABCRAAB/////w12b2x6XzIwMTQucGRmAAAAAAAAAAAAAAAAAAAAAAAAAAAAAAAAAAAAAAAAAAAAAAAAAAAAAAAAAAAAAAAAAAD/////AAAAAAAAAAAAAAAAAAMABgAACiBjdQAAAAAAAAAAAAAAAAAHcHJpbnRlZAAAAgBjLzpVc2VyczprcmlzOkRlc2t0b3A6Wm9vbG9neTpab29sb2d5MjAxNTpTdW1tZXIgdGVybTpQYXBlcnM6U2VyaWFsIGNvYWxlc2NlbnQ6cHJpbnRlZDp2b2x6XzIwMTQucGRmAAAOABwADQB2AG8AbAB6AF8AMgAwADEANAAuAHAAZABmAA8AGgAMAE0AYQBjAGkAbgB0AG8AcwBoACAASABEABIAYVVzZXJzL2tyaXMvRGVza3RvcC9ab29sb2d5L1pvb2xvZ3kyMDE1L1N1bW1lciB0ZXJtL1BhcGVycy9TZXJpYWwgY29hbGVzY2VudC9wcmludGVkL3ZvbHpfMjAxNC5wZGYAABMAAS8AABUAAgAL//8AAAAIAA0AGgAkAHYAAAAAAAACAQAAAAAAAAAFAAAAAAAAAAAAAAAAAAACOA==}}

@article{Minin2008,
	Author = {Minin, V and Bloomquist, E and Suchard, M},
	Date-Added = {2016-01-25 10:51:28 +0000},
	Date-Modified = {2016-01-25 10:52:53 +0000},
	Journal = {Mol. Biol. Evol},
	Number = {7},
	Pages = {1459-71},
	Title = {Smooth {S}kyride through a {R}ough {S}kyline: {B}ayesian {C}oalescent-{B}ased {I}nference of {P}opulation {D}ynamics},
	Volume = {25},
	Year = {2008},
	Bdsk-File-1 = {YnBsaXN0MDDSAQIDBFxyZWxhdGl2ZVBhdGhZYWxpYXNEYXRhXxBKLi4vLi4vLi4vWm9vbG9neTIwMTUvTGVudCB0ZXJtL3RyaW5pZGFkIHdvcmtzaG9wL0hDViBwYXBlcnMvbWluaW5fMjAwOC5wZGZPEQG2AAAAAAG2AAIAAAxNYWNpbnRvc2ggSEQAAAAAAAAAAAAAAAAAAAAAAAAAQkQAAf////8ObWluaW5fMjAwOC5wZGYAAAAAAAAAAAAAAAAAAAAAAAAAAAAAAAAAAAAAAAAAAAAAAAAAAAAAAAAAAAAAAAAA/////wAAAAAAAAAAAAAAAAADAAUAAAogY3UAAAAAAAAAAAAAAAAACkhDViBwYXBlcnMAAgBeLzpVc2VyczprcmlzOkRlc2t0b3A6Wm9vbG9neTpab29sb2d5MjAxNTpMZW50IHRlcm06dHJpbmlkYWQgd29ya3Nob3A6SENWIHBhcGVyczptaW5pbl8yMDA4LnBkZgAOAB4ADgBtAGkAbgBpAG4AXwAyADAAMAA4AC4AcABkAGYADwAaAAwATQBhAGMAaQBuAHQAbwBzAGgAIABIAEQAEgBcVXNlcnMva3Jpcy9EZXNrdG9wL1pvb2xvZ3kvWm9vbG9neTIwMTUvTGVudCB0ZXJtL3RyaW5pZGFkIHdvcmtzaG9wL0hDViBwYXBlcnMvbWluaW5fMjAwOC5wZGYAEwABLwAAFQACAAv//wAAAAgADQAaACQAcQAAAAAAAAIBAAAAAAAAAAUAAAAAAAAAAAAAAAAAAAIr}}

@article{Strimmer2001,
	Author = {Strimmer, K and Pybus, O},
	Date-Added = {2015-07-31 15:20:22 +0000},
	Date-Modified = {2015-07-31 15:22:30 +0000},
	Journal = {Mol. Biol. Evol},
	Number = {12},
	Pages = {2298-305},
	Title = {Exploring the {D}emographic {H}istory of {D}{N}{A} {S}equences using the {G}eneralized {S}kyline {P}lot},
	Volume = {18},
	Year = {2001},
	Bdsk-File-1 = {YnBsaXN0MDDSAQIDBFxyZWxhdGl2ZVBhdGhZYWxpYXNEYXRhXxBKLi4vLi4vLi4vWm9vbG9neTIwMTUvU3VtbWVyIHRlcm0vUGFwZXJzL3BhcGVycyBmb3IgYXJ4aXYvc3RyaW1tZXJfMjAwMS5wZGZPEQHCAAAAAAHCAAIAAAxNYWNpbnRvc2ggSEQAAAAAAAAAAAAAAAAAAAAAAAAAQkQAAf////8Rc3RyaW1tZXJfMjAwMS5wZGYAAAAAAAAAAAAAAAAAAAAAAAAAAAAAAAAAAAAAAAAAAAAAAAAAAAAAAAAAAAAA/////wAAAAAAAAAAAAAAAAADAAUAAAogY3UAAAAAAAAAAAAAAAAAEHBhcGVycyBmb3IgYXJ4aXYAAgBeLzpVc2VyczprcmlzOkRlc2t0b3A6Wm9vbG9neTpab29sb2d5MjAxNTpTdW1tZXIgdGVybTpQYXBlcnM6cGFwZXJzIGZvciBhcnhpdjpzdHJpbW1lcl8yMDAxLnBkZgAOACQAEQBzAHQAcgBpAG0AbQBlAHIAXwAyADAAMAAxAC4AcABkAGYADwAaAAwATQBhAGMAaQBuAHQAbwBzAGgAIABIAEQAEgBcVXNlcnMva3Jpcy9EZXNrdG9wL1pvb2xvZ3kvWm9vbG9neTIwMTUvU3VtbWVyIHRlcm0vUGFwZXJzL3BhcGVycyBmb3IgYXJ4aXYvc3RyaW1tZXJfMjAwMS5wZGYAEwABLwAAFQACAAv//wAAAAgADQAaACQAcQAAAAAAAAIBAAAAAAAAAAUAAAAAAAAAAAAAAAAAAAI3}}

@article{Drummond2005,
	Author = {Drummond, A and Rambaut, A and Shapiro, B and others},
	Date-Added = {2016-01-25 10:48:44 +0000},
	Date-Modified = {2019-07-17 21:33:42 +0100},
	Journal = {Mol. Biol. Evol},
	Number = {5},
	Pages = {1185-92},
	Title = {Bayesian {C}oalescent {I}nference of {P}ast {P}opulation {D}ynamics from {M}olecular {S}equences},
	Volume = {22},
	Year = {2005},
	Bdsk-File-1 = {YnBsaXN0MDDSAQIDBFxyZWxhdGl2ZVBhdGhZYWxpYXNEYXRhXxBVLi4vLi4vLi4vRHJvcGJveC9ab29sb2d5MjAxNS9MZW50IHRlcm0vdHJpbmlkYWQgd29ya3Nob3AvSENWIHBhcGVycy9kcnVtbW9uZF8yMDA1LnBkZk8RAf4AAAAAAf4AAgAADE1hY2ludG9zaCBIRAAAAAAAAAAAAAAAAAAAANB4CZpIKwAAAILpnxFkcnVtbW9uZF8yMDA1LnBkZgAAAAAAAAAAAAAAAAAAAAAAAAAAAAAAAAAAAAAAAAAAAAAAAAAAAAAAAAAAAAAAguoM0TXHTgAAAAAAAAAAAAMABgAACSAAAAAAAAAAAAAAAAAAAAAKSENWIHBhcGVycwAQAAgAANB4CZoAAAARAAgAANE1x04AAAABABwAgumfAILpnQCC5gYAguYCACiBJAAoUrcAAmb7AAIAa01hY2ludG9zaCBIRDpVc2VyczoAa3JpczoARHJvcGJveDoAWm9vbG9neTIwMTU6AExlbnQgdGVybToAdHJpbmlkYWQgd29ya3Nob3A6AEhDViBwYXBlcnM6AGRydW1tb25kXzIwMDUucGRmAAAOACQAEQBkAHIAdQBtAG0AbwBuAGQAXwAyADAAMAA1AC4AcABkAGYADwAaAAwATQBhAGMAaQBuAHQAbwBzAGgAIABIAEQAEgBXVXNlcnMva3Jpcy9Ecm9wYm94L1pvb2xvZ3kyMDE1L0xlbnQgdGVybS90cmluaWRhZCB3b3Jrc2hvcC9IQ1YgcGFwZXJzL2RydW1tb25kXzIwMDUucGRmAAATAAEvAAAVAAIAC///AAAACAANABoAJAB8AAAAAAAAAgEAAAAAAAAABQAAAAAAAAAAAAAAAAAAAn4=}}

@article{Gill2013,
	Author = {Gill, M and Lemey, P and Faria, N and others},
	Date-Added = {2016-03-16 15:31:02 +0000},
	Date-Modified = {2016-03-16 15:33:47 +0000},
	Journal = {Mol. Biol. Evol},
	Number = {3},
	Pages = {713-24},
	Title = {Improving {B}ayesian {P}opulation {D}ynamics {I}nference: {A} {C}oalescent-{B}ased {M}odel for {M}ultiple {L}oci},
	Volume = {30},
	Year = {2012},
	Bdsk-File-1 = {YnBsaXN0MDDSAQIDBFxyZWxhdGl2ZVBhdGhZYWxpYXNEYXRhXxBHLi4vLi4vLlRyYXNoL2p0aGVvYmlvbC9qdGhlbyBoY3YgY29ycmVjdGlvbnMvZXh0cmEgcGFwZXJzL2dpbGxfMjAxMy5wZGZPEQHcAAAAAAHcAAIAAAxNYWNpbnRvc2ggSEQAAAAAAAAAAAAAAAAAAADQeAmaSCsAAAE1oeANZ2lsbF8yMDEzLnBkZgAAAAAAAAAAAAAAAAAAAAAAAAAAAAAAAAAAAAAAAAAAAAAAAAAAAAAAAAAAAAAAAAAAATW0l9MPLKwAAAAAAAAAAAACAAUAAAkgAAAAAAAAAAAAAAAAAAAADGV4dHJhIHBhcGVycwAQAAgAANB4CZoAAAARAAgAANMPLKwAAAABABgBNaHgATVhMADC5BUAKFr7AChStwACZvsAAgBfTWFjaW50b3NoIEhEOlVzZXJzOgBrcmlzOgAuVHJhc2g6AGp0aGVvYmlvbDoAanRoZW8gaGN2IGNvcnJlY3Rpb25zOgBleHRyYSBwYXBlcnM6AGdpbGxfMjAxMy5wZGYAAA4AHAANAGcAaQBsAGwAXwAyADAAMQAzAC4AcABkAGYADwAaAAwATQBhAGMAaQBuAHQAbwBzAGgAIABIAEQAEgBMVXNlcnMva3Jpcy8uVHJhc2gvanRoZW9iaW9sL2p0aGVvIGhjdiBjb3JyZWN0aW9ucy9leHRyYSBwYXBlcnMvZ2lsbF8yMDEzLnBkZgATAAEvAAAVAAIAC///AAAACAANABoAJABuAAAAAAAAAgEAAAAAAAAABQAAAAAAAAAAAAAAAAAAAk4=}}

@article{Karcher2017,
	Author = {Karcher, M and Palacios, J and Lan, S and others},
	Date-Added = {2018-09-27 11:26:31 +0100},
	Date-Modified = {2018-09-27 11:28:02 +0100},
	Journal = {Mol. Ecol. Res},
	Pages = {96-100},
	Title = {P{H}{Y}{L}{O}{D}{Y}{N}: an {R} package for {P}hylodynamic {S}imulation and {I}nference},
	Volume = {17},
	Year = {2017},
	Bdsk-File-1 = {YnBsaXN0MDDSAQIDBFxyZWxhdGl2ZVBhdGhZYWxpYXNEYXRhXxBWLi4vWm9vbG9neS9ab29sb2d5MjAxOC9TdW1tZXIgVGVybS9QYXBlcnMvTWluaW4gcHJpb3JzIGFuZCBjb3ZhcmlhdGVzL2thcmNoZXJfMjAxNy5wZGZPEQHgAAAAAAHgAAIAAAxNYWNpbnRvc2ggSEQAAAAAAAAAAAAAAAAAAAAAAAAAQkQAAf////8Qa2FyY2hlcl8yMDE3LnBkZgAAAAAAAAAAAAAAAAAAAAAAAAAAAAAAAAAAAAAAAAAAAAAAAAAAAAAAAAAAAAAA/////wAAAAAAAAAAAAAAAAABAAYAAAogY3UAAAAAAAAAAAAAAAAAG01pbmluIHByaW9ycyBhbmQgY292YXJpYXRlcwAAAgBoLzpVc2VyczprcmlzOkRlc2t0b3A6Wm9vbG9neTpab29sb2d5MjAxODpTdW1tZXIgVGVybTpQYXBlcnM6TWluaW4gcHJpb3JzIGFuZCBjb3ZhcmlhdGVzOmthcmNoZXJfMjAxNy5wZGYADgAiABAAawBhAHIAYwBoAGUAcgBfADIAMAAxADcALgBwAGQAZgAPABoADABNAGEAYwBpAG4AdABvAHMAaAAgAEgARAASAGZVc2Vycy9rcmlzL0Rlc2t0b3AvWm9vbG9neS9ab29sb2d5MjAxOC9TdW1tZXIgVGVybS9QYXBlcnMvTWluaW4gcHJpb3JzIGFuZCBjb3ZhcmlhdGVzL2thcmNoZXJfMjAxNy5wZGYAEwABLwAAFQACAAv//wAAAAgADQAaACQAfQAAAAAAAAIBAAAAAAAAAAUAAAAAAAAAAAAAAAAAAAJh}}

@article{Karcher2016,
	Author = {Karcher, M and Palacios, J and Bedford, T and others},
	Date-Added = {2017-06-13 19:23:41 +0000},
	Date-Modified = {2017-06-13 19:27:03 +0000},
	Journal = {PLoS Comp. Bio},
	Number = {3},
	Title = {Quantifying and {M}itigating the {E}ffect of {P}referential {S}ampling on {P}hylodynamic {I}nference},
	Volume = {12},
	Year = {2016},
	Bdsk-File-1 = {YnBsaXN0MDDSAQIDBFxyZWxhdGl2ZVBhdGhZYWxpYXNEYXRhXxBiLi4vLi4vLi4vWm9vbG9neTIwMTcvVHJpbml0eSB0ZXJtL1BhcGVycyBzdG9jaCBwcm9qZWN0cy9zaXMgcHJvamVjdC9waHlsb2R5bmFtaWNzL2thcmNoZXJfMjAxNi5QREZPEQHuAAAAAAHuAAIAAAxNYWNpbnRvc2ggSEQAAAAAAAAAAAAAAAAAAAAAAAAAQkQAAf////8Qa2FyY2hlcl8yMDE2LlBERgAAAAAAAAAAAAAAAAAAAAAAAAAAAAAAAAAAAAAAAAAAAAAAAAAAAAAAAAAAAAAA/////wAAAAAAAAAAAAAAAAADAAYAAAogY3UAAAAAAAAAAAAAAAAADXBoeWxvZHluYW1pY3MAAAIAdi86VXNlcnM6a3JpczpEZXNrdG9wOlpvb2xvZ3k6Wm9vbG9neTIwMTc6VHJpbml0eSB0ZXJtOlBhcGVycyBzdG9jaCBwcm9qZWN0czpzaXMgcHJvamVjdDpwaHlsb2R5bmFtaWNzOmthcmNoZXJfMjAxNi5QREYADgAiABAAawBhAHIAYwBoAGUAcgBfADIAMAAxADYALgBQAEQARgAPABoADABNAGEAYwBpAG4AdABvAHMAaAAgAEgARAASAHRVc2Vycy9rcmlzL0Rlc2t0b3AvWm9vbG9neS9ab29sb2d5MjAxNy9UcmluaXR5IHRlcm0vUGFwZXJzIHN0b2NoIHByb2plY3RzL3NpcyBwcm9qZWN0L3BoeWxvZHluYW1pY3Mva2FyY2hlcl8yMDE2LlBERgATAAEvAAAVAAIAC///AAAACAANABoAJACJAAAAAAAAAgEAAAAAAAAABQAAAAAAAAAAAAAAAAAAAns=}}

@article{Hoscheit2018,
	Author = {Hoscheit, P and Pybus, O},
	Date-Added = {2018-09-12 10:58:49 +0100},
	Date-Modified = {2018-09-12 11:00:20 +0100},
	Journal = {BioRxiv},
	Title = {The {M}ultifurcating {S}kyline {P}lot},
	Volume = {356097},
	Year = {2018},
	Bdsk-File-1 = {YnBsaXN0MDDSAQIDBFxyZWxhdGl2ZVBhdGhZYWxpYXNEYXRhXxBULi4vWm9vbG9neS9ab29sb2d5MjAxOC9TdW1tZXIgVGVybS9QYXBlcnMvTW9yZSBjb2FsZXNjZW50IHBhcGVycy9ob3NjaGVpdF8yMDE4LTEucGRmTxEB3AAAAAAB3AACAAAMTWFjaW50b3NoIEhEAAAAAAAAAAAAAAAAAAAAAAAAAEJEAAH/////E2hvc2NoZWl0XzIwMTgtMS5wZGYAAAAAAAAAAAAAAAAAAAAAAAAAAAAAAAAAAAAAAAAAAAAAAAAAAAAAAAAAAP////8AAAAAAAAAAAAAAAAAAQAGAAAKIGN1AAAAAAAAAAAAAAAAABZNb3JlIGNvYWxlc2NlbnQgcGFwZXJzAAIAZi86VXNlcnM6a3JpczpEZXNrdG9wOlpvb2xvZ3k6Wm9vbG9neTIwMTg6U3VtbWVyIFRlcm06UGFwZXJzOk1vcmUgY29hbGVzY2VudCBwYXBlcnM6aG9zY2hlaXRfMjAxOC0xLnBkZgAOACgAEwBoAG8AcwBjAGgAZQBpAHQAXwAyADAAMQA4AC0AMQAuAHAAZABmAA8AGgAMAE0AYQBjAGkAbgB0AG8AcwBoACAASABEABIAZFVzZXJzL2tyaXMvRGVza3RvcC9ab29sb2d5L1pvb2xvZ3kyMDE4L1N1bW1lciBUZXJtL1BhcGVycy9Nb3JlIGNvYWxlc2NlbnQgcGFwZXJzL2hvc2NoZWl0XzIwMTgtMS5wZGYAEwABLwAAFQACAAv//wAAAAgADQAaACQAewAAAAAAAAIBAAAAAAAAAAUAAAAAAAAAAAAAAAAAAAJb}}

@article{Kass1995,
	Author = {Kass, R and Raftery, A},
	Date-Added = {2018-06-23 10:47:33 +0000},
	Date-Modified = {2018-06-23 10:48:49 +0000},
	Journal = {J. Amer. Stat. Assoc},
	Number = {430},
	Pages = {773-95},
	Title = {Bayes {F}actors},
	Volume = {90},
	Year = {1995},
	Bdsk-File-1 = {YnBsaXN0MDDSAQIDBFxyZWxhdGl2ZVBhdGhZYWxpYXNEYXRhXxBQLi4vLi4vLi4vWm9vbG9neTIwMTgvU3VtbWVyIFRlcm0vUGFwZXJzL0JheWVzaWFuIG1vZGVsIHNlbGVjdGlvbi9rYXNzXzE5OTUtMS5wZGZPEQHSAAAAAAHSAAIAAAxNYWNpbnRvc2ggSEQAAAAAAAAAAAAAAAAAAAAAAAAAQkQAAf////8Pa2Fzc18xOTk1LTEucGRmAAAAAAAAAAAAAAAAAAAAAAAAAAAAAAAAAAAAAAAAAAAAAAAAAAAAAAAAAAAAAAAA/////wAAAAAAAAAAAAAAAAADAAUAAAogY3UAAAAAAAAAAAAAAAAAGEJheWVzaWFuIG1vZGVsIHNlbGVjdGlvbgACAGQvOlVzZXJzOmtyaXM6RGVza3RvcDpab29sb2d5Olpvb2xvZ3kyMDE4OlN1bW1lciBUZXJtOlBhcGVyczpCYXllc2lhbiBtb2RlbCBzZWxlY3Rpb246a2Fzc18xOTk1LTEucGRmAA4AIAAPAGsAYQBzAHMAXwAxADkAOQA1AC0AMQAuAHAAZABmAA8AGgAMAE0AYQBjAGkAbgB0AG8AcwBoACAASABEABIAYlVzZXJzL2tyaXMvRGVza3RvcC9ab29sb2d5L1pvb2xvZ3kyMDE4L1N1bW1lciBUZXJtL1BhcGVycy9CYXllc2lhbiBtb2RlbCBzZWxlY3Rpb24va2Fzc18xOTk1LTEucGRmABMAAS8AABUAAgAL//8AAAAIAA0AGgAkAHcAAAAAAAACAQAAAAAAAAAFAAAAAAAAAAAAAAAAAAACTQ==}}

@article{Ho2011,
	Author = {Ho, S and Shapiro, B},
	Date-Added = {2018-06-23 10:45:03 +0000},
	Date-Modified = {2018-06-23 10:46:16 +0000},
	Journal = {Mol. Ecol. Res},
	Pages = {423-34},
	Title = {Skyline-plot {M}ethods for {E}stimating {D}emographic {H}istory from {N}ucleotide {S}equences},
	Volume = {11},
	Year = {2011},
	Bdsk-File-1 = {YnBsaXN0MDDSAQIDBFxyZWxhdGl2ZVBhdGhZYWxpYXNEYXRhXxAaLi4vLi4vLlRyYXNoL2hvXzIwMTEtMS5wZGZPEQFuAAAAAAFuAAIAAAxNYWNpbnRvc2ggSEQAAAAAAAAAAAAAAAAAAADR54bCSCsAAACjv2cNaG9fMjAxMS0xLnBkZgAAAAAAAAAAAAAAAAAAAAAAAAAAAAAAAAAAAAAAAAAAAAAAAAAAAAAAAAAAAAAAAAAAAMZPmddT1pQAAAAAAAAAAAACAAIAAAkgAAAAAAAAAAAAAAAAAAAABi5UcmFzaAAQAAgAANHneLIAAAARAAgAANdTyIQAAAABAAwAo79nAAmWkQACmFwAAgAvTWFjaW50b3NoIEhEOlVzZXJzOgBrcmlzOgAuVHJhc2g6AGhvXzIwMTEtMS5wZGYAAA4AHAANAGgAbwBfADIAMAAxADEALQAxAC4AcABkAGYADwAaAAwATQBhAGMAaQBuAHQAbwBzAGgAIABIAEQAEgAfVXNlcnMva3Jpcy8uVHJhc2gvaG9fMjAxMS0xLnBkZgAAEwABLwAAFQACAAv//wAAAAgADQAaACQAQQAAAAAAAAIBAAAAAAAAAAUAAAAAAAAAAAAAAAAAAAGz}}

@article{Kuhner1998,
	Author = {Kuhner, M and Yamato, J and Felsenstein, J},
	Date-Added = {2018-06-23 10:29:11 +0000},
	Date-Modified = {2018-06-23 10:30:33 +0000},
	Journal = {Genetics},
	Pages = {429-34},
	Title = {Maximum {L}ikelihood {E}stimation of {P}opulation {G}rowth {R}ates based on the {C}oalescent},
	Volume = {149},
	Year = {1998}}

@article{Aguiar1995,
	Author = {Aguiar, P and Bourguignon, B and Khots, M and others},
	Date-Added = {2018-06-03 15:14:41 +0000},
	Date-Modified = {2018-06-03 15:16:01 +0000},
	Journal = {Chem. Intell. Lab. Sys},
	Pages = {199-210},
	Title = {D-{O}ptimal {D}esigns},
	Volume = {30},
	Year = {1995},
	Bdsk-File-1 = {YnBsaXN0MDDSAQIDBFxyZWxhdGl2ZVBhdGhZYWxpYXNEYXRhXxAjLi4vLi4vLlRyYXNoL2Qgb3B0aW1hbCBkZXNpZ24tMS5wZGZPEQGQAAAAAAGQAAIAAAxNYWNpbnRvc2ggSEQAAAAAAAAAAAAAAAAAAADR54bCSCsAAACjv2cWZCBvcHRpbWFsIGRlc2lnbi0xLnBkZgAAAAAAAAAAAAAAAAAAAAAAAAAAAAAAAAAAAAAAAAAAAAAAAAAAAAAAAL2msdc5wRMAAAAAAAAAAAACAAIAAAkgAAAAAAAAAAAAAAAAAAAABi5UcmFzaAAQAAgAANHneLIAAAARAAgAANc5swMAAAABAAwAo79nAAmWkQACmFwAAgA4TWFjaW50b3NoIEhEOlVzZXJzOgBrcmlzOgAuVHJhc2g6AGQgb3B0aW1hbCBkZXNpZ24tMS5wZGYADgAuABYAZAAgAG8AcAB0AGkAbQBhAGwAIABkAGUAcwBpAGcAbgAtADEALgBwAGQAZgAPABoADABNAGEAYwBpAG4AdABvAHMAaAAgAEgARAASAChVc2Vycy9rcmlzLy5UcmFzaC9kIG9wdGltYWwgZGVzaWduLTEucGRmABMAAS8AABUAAgAL//8AAAAIAA0AGgAkAEoAAAAAAAACAQAAAAAAAAAFAAAAAAAAAAAAAAAAAAAB3g==}}

@article{Huang2018,
	Author = {Huang, W and Zhang, K},
	Date-Added = {2018-05-30 20:14:06 +0000},
	Date-Modified = {2018-05-30 20:15:23 +0000},
	Journal = {Neur. Comp},
	Number = {4},
	Pages = {885-944},
	Title = {Information-{T}heoretic {B}ounds and {A}pproximations in {N}eural {P}opulation {C}oding},
	Volume = {30},
	Year = {2018},
	Bdsk-File-1 = {YnBsaXN0MDDSAQIDBFxyZWxhdGl2ZVBhdGhZYWxpYXNEYXRhXxBFLi4vLi4vLi4vWm9vbG9neTIwMTgvU3VtbWVyIFRlcm0vUGFwZXJzL090aGVyIGJvdW5kcy9odWFuZ18yMDE3LTEucGRmTxEBtAAAAAABtAACAAAMTWFjaW50b3NoIEhEAAAAAAAAAAAAAAAAAAAAAAAAAEJEAAH/////EGh1YW5nXzIwMTctMS5wZGYAAAAAAAAAAAAAAAAAAAAAAAAAAAAAAAAAAAAAAAAAAAAAAAAAAAAAAAAAAAAAAP////8AAAAAAAAAAAAAAAAAAwAFAAAKIGN1AAAAAAAAAAAAAAAAAAxPdGhlciBib3VuZHMAAgBZLzpVc2VyczprcmlzOkRlc2t0b3A6Wm9vbG9neTpab29sb2d5MjAxODpTdW1tZXIgVGVybTpQYXBlcnM6T3RoZXIgYm91bmRzOmh1YW5nXzIwMTctMS5wZGYAAA4AIgAQAGgAdQBhAG4AZwBfADIAMAAxADcALQAxAC4AcABkAGYADwAaAAwATQBhAGMAaQBuAHQAbwBzAGgAIABIAEQAEgBXVXNlcnMva3Jpcy9EZXNrdG9wL1pvb2xvZ3kvWm9vbG9neTIwMTgvU3VtbWVyIFRlcm0vUGFwZXJzL090aGVyIGJvdW5kcy9odWFuZ18yMDE3LTEucGRmAAATAAEvAAAVAAIAC///AAAACAANABoAJABsAAAAAAAAAgEAAAAAAAAABQAAAAAAAAAAAAAAAAAAAiQ=}}

@book{Robert2007,
	Author = {Robert, C},
	Date-Added = {2018-04-04 16:06:14 +0000},
	Date-Modified = {2018-04-04 16:09:08 +0000},
	Publisher = {Springer Science + Business Media},
	Series = {Springer Texts in Statistics},
	Title = {The {B}ayesian {C}hoice},
	Year = {2007},
	Bdsk-File-1 = {YnBsaXN0MDDSAQIDBFxyZWxhdGl2ZVBhdGhZYWxpYXNEYXRhXxA9Li4vLi4vLi4vQm9va3MsIG5vdGVzIGFuZCBhZG1pbi9Cb29rcy9UaGUtQmF5ZXNpYW4tQ2hvaWNlLnBkZk8RAawAAAAAAawAAgAADE1hY2ludG9zaCBIRAAAAAAAAAAAAAAAAAAAAAAAAABCRAAB/////xdUaGUtQmF5ZXNpYW4tQ2hvaWNlLnBkZgAAAAAAAAAAAAAAAAAAAAAAAAAAAAAAAAAAAAAAAAAAAAAAAAAAAAD/////AAAAAAAAAAAAAAAAAAMAAwAACiBjdQAAAAAAAAAAAAAAAAAFQm9va3MAAAIAUS86VXNlcnM6a3JpczpEZXNrdG9wOlpvb2xvZ3k6Qm9va3MsIG5vdGVzIGFuZCBhZG1pbjpCb29rczpUaGUtQmF5ZXNpYW4tQ2hvaWNlLnBkZgAADgAwABcAVABoAGUALQBCAGEAeQBlAHMAaQBhAG4ALQBDAGgAbwBpAGMAZQAuAHAAZABmAA8AGgAMAE0AYQBjAGkAbgB0AG8AcwBoACAASABEABIAT1VzZXJzL2tyaXMvRGVza3RvcC9ab29sb2d5L0Jvb2tzLCBub3RlcyBhbmQgYWRtaW4vQm9va3MvVGhlLUJheWVzaWFuLUNob2ljZS5wZGYAABMAAS8AABUAAgAL//8AAAAIAA0AGgAkAGQAAAAAAAACAQAAAAAAAAAFAAAAAAAAAAAAAAAAAAACFA==}}

@article{Coe2009,
	Author = {Coe, D},
	Date-Added = {2018-04-03 14:31:20 +0000},
	Date-Modified = {2018-04-03 14:33:05 +0000},
	Journal = {arXiv},
	Title = {Fisher {M}atrices and {C}onfidence {E}llipses: {A} {Q}uick {S}tart {G}uide and {S}oftware},
	Year = {2009},
	Bdsk-File-1 = {YnBsaXN0MDDSAQIDBFxyZWxhdGl2ZVBhdGhZYWxpYXNEYXRhXxBTLi4vLi4vLi4vWm9vbG9neTIwMTgvTGVudCBUZXJtL1BhcGVycy9GaXNoZXIgcHJpb3IvZmlzaGVyIG1hbmlwdWxhdGlvbi9jb2VfMjAwOS5wZGZPEQHQAAAAAAHQAAIAAAxNYWNpbnRvc2ggSEQAAAAAAAAAAAAAAAAAAAAAAAAAQkQAAf////8MY29lXzIwMDkucGRmAAAAAAAAAAAAAAAAAAAAAAAAAAAAAAAAAAAAAAAAAAAAAAAAAAAAAAAAAAAAAAAAAAAA/////wAAAAAAAAAAAAAAAAADAAYAAAogY3UAAAAAAAAAAAAAAAAAE2Zpc2hlciBtYW5pcHVsYXRpb24AAAIAZy86VXNlcnM6a3JpczpEZXNrdG9wOlpvb2xvZ3k6Wm9vbG9neTIwMTg6TGVudCBUZXJtOlBhcGVyczpGaXNoZXIgcHJpb3I6ZmlzaGVyIG1hbmlwdWxhdGlvbjpjb2VfMjAwOS5wZGYAAA4AGgAMAGMAbwBlAF8AMgAwADAAOQAuAHAAZABmAA8AGgAMAE0AYQBjAGkAbgB0AG8AcwBoACAASABEABIAZVVzZXJzL2tyaXMvRGVza3RvcC9ab29sb2d5L1pvb2xvZ3kyMDE4L0xlbnQgVGVybS9QYXBlcnMvRmlzaGVyIHByaW9yL2Zpc2hlciBtYW5pcHVsYXRpb24vY29lXzIwMDkucGRmAAATAAEvAAAVAAIAC///AAAACAANABoAJAB6AAAAAAAAAgEAAAAAAAAABQAAAAAAAAAAAAAAAAAAAk4=}}

@article{Kass1996,
	Author = {Kass, R and Wasserman, L},
	Date-Added = {2018-03-27 20:56:57 +0000},
	Date-Modified = {2018-03-27 20:58:53 +0000},
	Journal = {J. Amer. Stat. Assoc},
	Number = {435},
	Pages = {1343-70},
	Title = {The {S}election of {P}rior {D}istributions by {F}ormal {R}ules},
	Volume = {91},
	Year = {1996},
	Bdsk-File-1 = {YnBsaXN0MDDSAQIDBFxyZWxhdGl2ZVBhdGhZYWxpYXNEYXRhXxBALi4vLi4vLi4vWm9vbG9neTIwMTgvTGVudCBUZXJtL1BhcGVycy9GaXNoZXIgcHJpb3Iva2Fzc18xOTk2LnBkZk8RAaIAAAAAAaIAAgAADE1hY2ludG9zaCBIRAAAAAAAAAAAAAAAAAAAAAAAAABCRAAB/////w1rYXNzXzE5OTYucGRmAAAAAAAAAAAAAAAAAAAAAAAAAAAAAAAAAAAAAAAAAAAAAAAAAAAAAAAAAAAAAAAAAAD/////AAAAAAAAAAAAAAAAAAMABQAACiBjdQAAAAAAAAAAAAAAAAAMRmlzaGVyIHByaW9yAAIAVC86VXNlcnM6a3JpczpEZXNrdG9wOlpvb2xvZ3k6Wm9vbG9neTIwMTg6TGVudCBUZXJtOlBhcGVyczpGaXNoZXIgcHJpb3I6a2Fzc18xOTk2LnBkZgAOABwADQBrAGEAcwBzAF8AMQA5ADkANgAuAHAAZABmAA8AGgAMAE0AYQBjAGkAbgB0AG8AcwBoACAASABEABIAUlVzZXJzL2tyaXMvRGVza3RvcC9ab29sb2d5L1pvb2xvZ3kyMDE4L0xlbnQgVGVybS9QYXBlcnMvRmlzaGVyIHByaW9yL2thc3NfMTk5Ni5wZGYAEwABLwAAFQACAAv//wAAAAgADQAaACQAZwAAAAAAAAIBAAAAAAAAAAUAAAAAAAAAAAAAAAAAAAIN}}

@article{Stack2010,
	Author = {Stack, J and Welch, J and Ferrari, M and others},
	Date-Added = {2017-06-13 19:27:12 +0000},
	Date-Modified = {2017-06-13 19:29:21 +0000},
	Journal = {J. R. Soc. Interface},
	Pages = {1119-27},
	Title = {Protocols for {S}ampling {V}iral {S}equences to {S}tudy {E}pidemic {D}ynamics},
	Volume = {7},
	Year = {2010},
	Bdsk-File-1 = {YnBsaXN0MDDSAQIDBFxyZWxhdGl2ZVBhdGhZYWxpYXNEYXRhXxBWLi4vLi4vLlRyYXNoL1BhcGVycyAxNS4zOS4wMy9QYXBlcnMgc3RvY2ggcHJvamVjdHMvaW1wb3J0YW50IHNpcyBwYXBlcnMvc3RhY2tfMjAxMC5wZGZPEQIEAAAAAAIEAAIAAAxNYWNpbnRvc2ggSEQAAAAAAAAAAAAAAAAAAADR54bCSCsAAAB80Q4Oc3RhY2tfMjAxMC5wZGYAAAAAAAAAAAAAAAAAAAAAAAAAAAAAAAAAAAAAAAAAAAAAAAAAAAAAAAAAAAAAAAAAAHzR0tIxyv0AAAAAAAAAAAACAAUAAAkgAAAAAAAAAAAAAAAAAAAAFGltcG9ydGFudCBzaXMgcGFwZXJzABAACAAA0ed4sgAAABEACAAA0jG87QAAAAEAGAB80Q4AfMy+AHzMUgBZrmMACZaRAAKYXAACAG5NYWNpbnRvc2ggSEQ6VXNlcnM6AGtyaXM6AC5UcmFzaDoAUGFwZXJzIDE1LjM5LjAzOgBQYXBlcnMgc3RvY2ggcHJvamVjdHM6AGltcG9ydGFudCBzaXMgcGFwZXJzOgBzdGFja18yMDEwLnBkZgAOAB4ADgBzAHQAYQBjAGsAXwAyADAAMQAwAC4AcABkAGYADwAaAAwATQBhAGMAaQBuAHQAbwBzAGgAIABIAEQAEgBbVXNlcnMva3Jpcy8uVHJhc2gvUGFwZXJzIDE1LjM5LjAzL1BhcGVycyBzdG9jaCBwcm9qZWN0cy9pbXBvcnRhbnQgc2lzIHBhcGVycy9zdGFja18yMDEwLnBkZgAAEwABLwAAFQACAAv//wAAAAgADQAaACQAfQAAAAAAAAIBAAAAAAAAAAUAAAAAAAAAAAAAAAAAAAKF}}

@article{Bernardo1979,
	Author = {Bernardo, J},
	Date-Added = {2018-03-27 11:08:42 +0000},
	Date-Modified = {2018-03-27 11:09:55 +0000},
	Journal = {J. R. Stat. Soc B},
	Number = {2},
	Pages = {113-47},
	Title = {Reference {P}osterior {D}istributions for {B}ayesian {I}nference},
	Volume = {41},
	Year = {1979},
	Bdsk-File-1 = {YnBsaXN0MDDSAQIDBFxyZWxhdGl2ZVBhdGhZYWxpYXNEYXRhXxBELi4vLi4vLi4vWm9vbG9neTIwMTgvTGVudCBUZXJtL1BhcGVycy9GaXNoZXIgcHJpb3IvYmVybmFyZG9fMTk3OS5wZGZPEQGyAAAAAAGyAAIAAAxNYWNpbnRvc2ggSEQAAAAAAAAAAAAAAAAAAAAAAAAAQkQAAf////8RYmVybmFyZG9fMTk3OS5wZGYAAAAAAAAAAAAAAAAAAAAAAAAAAAAAAAAAAAAAAAAAAAAAAAAAAAAAAAAAAAAA/////wAAAAAAAAAAAAAAAAADAAUAAAogY3UAAAAAAAAAAAAAAAAADEZpc2hlciBwcmlvcgACAFgvOlVzZXJzOmtyaXM6RGVza3RvcDpab29sb2d5Olpvb2xvZ3kyMDE4OkxlbnQgVGVybTpQYXBlcnM6RmlzaGVyIHByaW9yOmJlcm5hcmRvXzE5NzkucGRmAA4AJAARAGIAZQByAG4AYQByAGQAbwBfADEAOQA3ADkALgBwAGQAZgAPABoADABNAGEAYwBpAG4AdABvAHMAaAAgAEgARAASAFZVc2Vycy9rcmlzL0Rlc2t0b3AvWm9vbG9neS9ab29sb2d5MjAxOC9MZW50IFRlcm0vUGFwZXJzL0Zpc2hlciBwcmlvci9iZXJuYXJkb18xOTc5LnBkZgATAAEvAAAVAAIAC///AAAACAANABoAJABrAAAAAAAAAgEAAAAAAAAABQAAAAAAAAAAAAAAAAAAAiE=}}

@article{Faulkner2019,
	Author = {{Faulkner}, James R. and {Magee}, Andrew F. and {Shapiro}, Beth and {Minin}, Vladimir N.},
	Journal = {Biometrics},
	Keywords = {Statistics - Methodology, Quantitative Biology - Populations and Evolution},
	Note = {In press},
	Title = {{Horseshoe-based Bayesian nonparametric estimation of effective population size trajectories}},
	Year = {2019}}

@article{Plummer2006_coda,
	Author = {Martyn Plummer and Nicky Best and Kate Cowles and Karen Vines},
	Journal = {R News},
	Number = {1},
	Pages = {7--11},
	Pdf = {https://www.r-project.org/doc/Rnews/Rnews_2006-1.pdf},
	Title = {CODA: Convergence Diagnosis and Output Analysis for MCMC},
	Url = {https://journal.r-project.org/archive/},
	Volume = {6},
	Year = {2006},
	Bdsk-Url-1 = {https://journal.r-project.org/archive/}}

@book{Tang2018_parallel,
	Author = {Tange, Ole},
	Doi = {10.5281/zenodo.1146014},
	Isbn = {9781387509881},
	Month = Mar,
	Publisher = {Ole Tange},
	Title = {GNU Parallel 2018},
	Url = {https://doi.org/10.5281/zenodo.1146014},
	Year = 2018,
	Bdsk-Url-1 = {https://doi.org/10.5281/zenodo.1146014}}

@article{Heesterbeek2015,
	Author = {Heesterbeek, H and Anderson, R and Andreasen, V and others},
	Date-Modified = {2019-06-27 14:52:08 +0100},
	Journal = {Science},
	Number = {6227},
	Pages = {aaa4339},
	Title = {Modeling {I}nfectious {D}isease {D}ynamics in the {C}omplex {L}andscape of {G}lobal {H}ealth},
	Volume = {347},
	Year = {2015}}

@article{Rambaut2008,
	Author = {Rambaut, A and Pybus, O and Nelson, M and others},
	Date-Modified = {2019-06-27 14:49:26 +0100},
	Journal = {Nature},
	Number = {7195},
	Pages = {615-619},
	Title = {The {G}enomic and {E}pidemiological {D}ynamics of {H}uman {I}nfluenza {A} {V}irus},
	Volume = {453},
	Year = {2008}}

@article{Viboud2006,
	Author = {Viboud, C and Bj{\o}rnstad, O and Smith, D and others},
	Date-Modified = {2019-06-27 14:44:44 +0100},
	Journal = {Science},
	Number = {5772},
	Pages = {447-451},
	Title = {Synchrony, {Waves}, and {Spatial} {Hierarchies} in the {Spread} of {Influenza}},
	Volume = {312},
	Year = {2006}}

@article{Goldstein2011,
	Author = {Goldstein, E and Cobey, S and Takahashi, S and others},
	Date-Modified = {2019-07-17 21:38:29 +0100},
	Journal = {PLOS Medicine},
	Number = {7},
	Pages = {e1001051},
	Title = {Predicting the {Epidemic} {Sizes} of {Influenza} {A}/{H1N1}, {A}/{H3N2}, and {B}: {A} {Statistical} {Method}},
	Volume = {8},
	Year = {2011}}

@article{Ferguson2003,
	Author = {Ferguson, N and Galvani, A and Bush, R},
	Date-Modified = {2019-06-27 14:53:59 +0100},
	Journal = {Nature},
	Number = {6930},
	Pages = {428},
	Title = {Ecological and {I}mmunological {D}eterminants of {I}nfluenza {E}volution},
	Volume = {422},
	Year = {2003}}

@article{Shapiro2004,
	Author = {Shapiro, B and Drummond, A and Rambaut, A and others},
	Date-Modified = {2019-06-27 14:47:45 +0100},
	Journal = {Science},
	Number = {5701},
	Pages = {1561-1565},
	Title = {Rise and {Fall} of the {Beringian} {Steppe} {Bison}},
	Volume = {306},
	Year = {2004}}

@article{Ho2006,
	Author = {Ho, Simon Y. W. and Larson, Greger},
	Journal = {Trends in Genetics},
	Month = feb,
	Number = {2},
	Pages = {79--83},
	Shorttitle = {Molecular clocks},
	Title = {Molecular clocks: when timesare a-changin'},
	Volume = {22},
	Year = {2006}}

@article{Lorenzen2011,
	Author = {Lorenzen, Eline D. and Nogu{\'e}s-Bravo, David and Orlando, Ludovic and Weinstock, Jaco and Binladen, Jonas and Marske, Katharine A. and Ugan, Andrew and Borregaard, Michael K. and Gilbert, M. Thomas P. and Nielsen, Rasmus and Ho, Simon Y. W. and Goebel, Ted and Graf, Kelly E. and Byers, David and Stenderup, Jesper T. and Rasmussen, Morten and Campos, Paula F. and Leonard, Jennifer A. and Koepfli, Klaus-Peter and Froese, Duane and Zazula, Grant and Stafford, Thomas W. and Aaris-S{\o}rensen, Kim and Batra, Persaram and Haywood, Alan M. and Singarayer, Joy S. and Valdes, Paul J. and Boeskorov, Gennady and Burns, James A. and Davydov, Sergey P. and Haile, James and Jenkins, Dennis L. and Kosintsev, Pavel and Kuznetsova, Tatyana and Lai, Xulong and Martin, Larry D. and McDonald, H. Gregory and Mol, Dick and Meldgaard, Morten and Munch, Kasper and Stephan, Elisabeth and Sablin, Mikhail and Sommer, Robert S. and Sipko, Taras and Scott, Eric and Suchard, Marc A. and Tikhonov, Alexei and Willerslev, Rane and Wayne, Robert K. and Cooper, Alan and Hofreiter, Michael and Sher, Andrei and Shapiro, Beth and Rahbek, Carsten and Willerslev, Eske},
	Copyright = {2011 Nature Publishing Group},
	Journal = {Nature},
	Month = nov,
	Number = {7373},
	Pages = {359--364},
	Title = {Species-specific responses of {Late} {Quaternary} megafauna to climate and humans},
	Volume = {479},
	Year = {2011}}

@article{Paabo2004,
	Author = {P{\"a}{\"a}bo, Svante and Poinar, Hendrik and Serre, David and Jaenicke-Despr{\'e}s, Viviane and Hebler, Juliane and Rohland, Nadin and Kuch, Melanie and Krause, Johannes and Vigilant, Linda and Hofreiter, Michael},
	Journal = {Annual Review of Genetics},
	Number = {1},
	Pages = {645--679},
	Pmid = {15568989},
	Title = {Genetic {Analyses} from {Ancient} {DNA}},
	Volume = {38},
	Year = {2004}}

@article{Shapiro2011,
	Author = {Shapiro, B and Ho, S and Drummond, A and others},
	Date-Modified = {2019-06-27 14:45:53 +0100},
	Journal = {Molecular Biology and Evolution},
	Number = {2},
	Pages = {879-887},
	Title = {A {Bayesian} {Phylogenetic} {Method} to {Estimate} {Unknown} {Sequence} {Ages}},
	Volume = {28},
	Year = {2011}}

@article{Shapiro2014,
	Author = {Shapiro, B. and Hofreiter, M.},
	Journal = {Science},
	Month = jan,
	Number = {6169},
	Pages = {1236573},
	Pmid = {24458647},
	Title = {A {Paleogenomic} {Perspective} on {Evolution} and {Gene} {Function}: {New} {Insights} from {Ancient} {DNA}},
	Volume = {343},
	Year = {2014}}

@article{Bouckaert2019,
	Author = {Bouckaert, R and Vaughan, T and Barido-Sottani, J and others},
	Date-Modified = {2019-07-17 21:36:31 +0100},
	Journal = {PLoS Comp. Biol},
	Number = {4},
	Pages = {e1006650},
	Title = {{BEAST} 2.5: {A}n {A}dvanced {S}oftware {P}latform for {B}ayesian {E}volutionary {A}nalysis},
	Volume = {15},
	Year = {2019}}

@article{Smith2004,
	Author = {Smith, Derek J. and Lapedes, Alan S. and Jong, Jan C. de and Bestebroer, Theo M. and Rimmelzwaan, Guus F. and Osterhaus, Albert D. M. E. and Fouchier, Ron A. M.},
	Journal = {Science},
	Month = jul,
	Number = {5682},
	Pages = {371--376},
	Pmid = {15218094},
	Title = {Mapping the {Antigenic} and {Genetic} {Evolution} of {Influenza} {Virus}},
	Volume = {305},
	Year = {2004}}

@article{Koelle2006,
	Author = {Koelle, Katia and Cobey, Sarah and Grenfell, Bryan and Pascual, Mercedes},
	Journal = {Science},
	Month = dec,
	Number = {5807},
	Pages = {1898--1903},
	Pmid = {17185596},
	Title = {Epochal {Evolution} {Shapes} the {Phylodynamics} of {Interpandemic} {Influenza} {A} ({H}3N2) in {Humans}},
	Volume = {314},
	Year = {2006}}

@article{Drummond2006,
	Author = {Drummond, Alexei J. and Ho, Simon Y. W. and Phillips, Matthew J. and Rambaut, Andrew},
	Journal = {PLOS Biology},
	Keywords = {Animal phylogenetics, Fossil calibration, Marsupials, Phylogenetic analysis, Plant phylogenetics, Sequence alignment, Evolutionary rate, Phylogenetics},
	Month = mar,
	Number = {5},
	Pages = {e88},
	Title = {Relaxed {Phylogenetics} and {Dating} with {Confidence}},
	Volume = {4},
	Year = {2006}}

@article{Shapiro2006,
	Author = {Shapiro, Beth and Rambaut, Andrew and Drummond, Alexei J.},
	Journal = {Molecular Biology and Evolution},
	Month = jan,
	Number = {1},
	Pages = {7--9},
	Title = {Choosing {Appropriate} {Substitution} {Models} for the {Phylogenetic} {Analysis} of {Protein}-{Coding} {Sequences}},
	Volume = {23},
	Year = {2006}}

@article{Hasegawa1985,
	Author = {Hasegawa, Masami and Kishino, Hirohisa and Yano, Taka-aki},
	Journal = {Journal of Molecular Evolution},
	Keywords = {Evolution of hominoids, Interspecies transfer of mitochondrial DNA, Phylogenetic position ofAustralopithecus afarensis},
	Month = oct,
	Number = {2},
	Pages = {160--174},
	Title = {Dating of the human-ape splitting by a molecular clock of mitochondrial {DNA}},
	Volume = {22},
	Year = {1985}}

@article{Yang1994,
	title = {Maximum likelihood phylogenetic estimation from {DNA} sequences with variable rates over sites: {Approximate} methods},
	volume = {39},
	shorttitle = {Maximum likelihood phylogenetic estimation from {DNA} sequences with variable rates over sites},
	number = {3},
	journal = {Journal of Molecular Evolution},
	author = {Yang, Ziheng},
	month = sep,
	year = {1994},
	pages = {306--314}
}

@article{Sagulenko2018,
	Author = {Sagulenko, Pavel and Puller, Vadim and Neher, Richard A.},
	Journal = {Virus Evolution},
	Language = {en},
	Month = jan,
	Number = {1},
	Title = {{TreeTime}: {Maximum}-likelihood phylodynamic analysis},
	Volume = {4},
	Year = {2018}}

@article{Stamatakis2014,
	Author = {Stamatakis, Alexandros},
	Journal = {Bioinformatics},
	Language = {en},
	Month = may,
	Number = {9},
	Pages = {1312--1313},
	Shorttitle = {{RAxML} version 8},
	Title = {{RAxML} version 8: a tool for phylogenetic analysis and post-analysis of large phylogenies},
	Volume = {30},
	Year = {2014}}

@article{Rambaut2018,
	Author = {Rambaut, A and Drummond, A and Xie, D and others},
	Date-Modified = {2019-06-27 14:46:51 +0100},
	Journal = {Systematic Biology},
	Number = {5},
	Pages = {901-904},
	Title = {Posterior {Summarization} in {Bayesian} {Phylogenetics} {Using} {Tracer} 1.7},
	Volume = {67},
	Year = {2018}}

@article{Karcher2019_arxiv,
	Author = {{Karcher}, M and {Suchard}, M and {Dudas}, G and others},
	Date-Modified = {2019-07-17 21:40:04 +0100},
	Journal = {arXiv e-prints},
	Pages = {arXiv:1903.11797},
	Title = {{E}stimating {E}ffective {P}opulation {S}ize {C}hanges from {P}referentially {S}ampled {G}enetic {S}equences},
	Year = {2019}}

@article{Drummond2003,
	Author = {Drummond, Alexei J. and Pybus, Oliver G. and Rambaut, Andrew and Forsberg, Roald and Rodrigo, Allen G.},
	Journal = {Trends in Ecology \& Evolution},
	Number = {9},
	Pages = {481--488},
	Title = {Measurably evolving populations},
	Volume = {18},
	Year = {2003}}

@article{Biek2015,
	Author = {Biek, Roman and Pybus, Oliver G. and Lloyd-Smith, James O. and Didelot, Xavier},
	Journal = {Trends in Ecology \& Evolution},
	Number = {6},
	Pages = {306--313},
	Title = {Measurably evolving pathogens in the genomic era},
	Volume = {30},
	Year = {2015}}

@misc{WHO2018,
	Author = {{WHO}},
	Howpublished = {\url{https://www.who.int/en/news-room/fact-sheets/detail/influenza-(seasonal)}},
	Note = {[Online; last accessed 25-July-2019]},
	Title = {Fact sheet on seasonal influenza},
	Year = {2018}}

@misc{CDC2019,
	Author = {{CDC}},
	Howpublished = {\url{https://www.cdc.gov/flu/weekly/overview.htm}},
	Note = {[Online; last accessed 09-July-2019]},
	Title = {Overview of Influenza Surveillance in the United States},
	Year = {2019}}
